# Supplementary material for: Uplift modeling to identify patients who require extensive catheter ablation procedures among patients with persistent atrial fibrillation
Source: Sci Rep. 2024 Feb 1;14:2634. doi: 10.1038/s41598-024-52976-7 (PMC10834528; doi:10.1038/s41598-024-52976-7)
Supplement: Supplementary file 3 — Supplementary Information 3. [file 41598_2024_52976_MOESM3_ESM.zip]

Archive with 6 entries (5 files):
- Supplementary_materials/
- Supplementary_materials/dataset.csv
- Supplementary_materials/how_to_use.txt
- Supplementary_materials/model.pkl
- Supplementary_materials/requirements.txt
- Supplementary_materials/test_code.txt
