# Supplementary material for: Uplift modeling to identify patients who require extensive catheter ablation procedures among patients with persistent atrial fibrillation
Source: Sci Rep. 2024 Feb 1;14:2634. doi: 10.1038/s41598-024-52976-7 (PMC10834528; doi:10.1038/s41598-024-52976-7)
Supplement: Supplementary file 3 — Supplementary Information 3. [file 41598_2024_52976_MOESM3_ESM.zip › Supplementary_materials/dataset.csv]

case_id	base_age	base_sex	base_bmi	base_fh	base_af_typ	base_ht	base_dm	base_dl	base_smoking	base_hf	base_dcm	base_hcm	base_sss	base_stroke_or_systemic_thromboembolism	base_sas	base_thyroid	base_copd	base_liver	base_aad_history	base_hgb	base_bnp	base_cre	base_crp	base_lvef	base_lad	base_mr
id_001	60	0	30	0	0	1	0	0	1	0	0	0	0	0	1	0	0	0	0	12.5	15	0.6	0.1	60	35	0
id_002	70	1	25	0	0	0	1	1	0	0	0	0	1	0	0	0	0	0	1	15	100	0.7	0.5	55	40	0
id_003	80	0	20	0	1	1	1	0	1	1	1	0	0	0	0	0	0	1	0	10	200	1.5	1	50	45	1
