# Supplementary material for: Uplift modeling to identify patients who require extensive catheter ablation procedures among patients with persistent atrial fibrillation
Source: Sci Rep. 2024 Feb 1;14:2634. doi: 10.1038/s41598-024-52976-7 (PMC10834528; doi:10.1038/s41598-024-52976-7)
Supplement: Supplementary file 3 — Supplementary Information 3. [file 41598_2024_52976_MOESM3_ESM.zip › Supplementary_materials/how_to_use.txt]

# How to Use the Predictive Model and Code

## Environment Setup
- This code is developed and tested in Windows 11 pro with Python 3.9.12, JupyterLab 3.3.2, and Anaconda 4.12.0.
- Ensure that you have the same or similar environment to ensure compatibility.


## Install the Required Libraries if They Are Not Already Installed
- Use the `requirements.txt` file to install necessary libraries with Conda. The file includes specific versions of libraries, including Python, PyCaret, NumPy, pandas, and matplotlib, to ensure compatibility.
- Install the libraries using the following command:
conda install --file requirements.txt


## Step 1: Load Your Dataset
- A sample dataset 'dataset.csv' is provided in the folder for reference. You can use this dataset to understand the required format.
- For actual predictions, load your own dataset using the command:
df = pd.read_csv('your_dataset.csv')
- Replace 'your_dataset.csv' with the file name of your dataset.
- Ensure that your dataset includes the necessary columns as mentioned in the provided Python script.


## Step 2: Load the Pre-trained Model
- The model is saved as 'model.pkl'.
- Load the model using PyCaret with the command:
my_model = load_model('model')


## Step 3: Predicting and Calculating Uplift Score
- Run the provided script to predict z-scores and calculate the uplift scores.
- The script includes functions for calculating uplift scores and determining the better treatment strategy.


## Step 4: Output and Save Results
- The final output will include the predicted uplift scores and the recommended treatment strategy (column: 'PVI_plus_is_better').
- Save the results to 'dataset_predicted.csv' using:
test_result.to_csv('dataset_predicted.csv')
