# Supplementary material for: Uplift modeling to identify patients who require extensive catheter ablation procedures among patients with persistent atrial fibrillation
Source: Sci Rep. 2024 Feb 1;14:2634. doi: 10.1038/s41598-024-52976-7 (PMC10834528; doi:10.1038/s41598-024-52976-7)
Supplement: Supplementary file 3 — Supplementary Information 3. [file 41598_2024_52976_MOESM3_ESM.zip › Supplementary_materials/requirements.txt]

python == 3.9.12
pycaret == 2.3.10
numpy == 1.22.4
pandas == 1.4.2
matplotlib-base == 3.5.2
matplotlib-inline == 0.1.2
