# Supplementary material for: Uplift modeling to identify patients who require extensive catheter ablation procedures among patients with persistent atrial fibrillation
Source: Sci Rep. 2024 Feb 1;14:2634. doi: 10.1038/s41598-024-52976-7 (PMC10834528; doi:10.1038/s41598-024-52976-7)
Supplement: Supplementary file 3 — Supplementary Information 3. [file 41598_2024_52976_MOESM3_ESM.zip › Supplementary_materials/test_code.txt]

import pycaret
import pandas as pd
import numpy as np
import matplotlib.pyplot as plt
from pycaret.classification import *


# loading your dataset
df = pd.read_csv('dataset.csv')

# The dataset should include columns as below.
x_variables =  ['base_age',                                #Age 
                'base_sex',                                #Sex
                'base_bmi',                                #Body mass index   
                'base_fh',                                 #Family history of AF
                'base_af_typ',                             #Long-standing persistent AF
                'base_ht',                                 #Hypertension
                'base_dm',                                 #Diabetes mellitus
                'base_dl',                                 #Dyslipidemia
                'base_smoking',                            #Smoking
                'base_hf',                                 #Heart failure
                'base_dcm',                                #Dilated cardiomyopathy 
                'base_hcm',                                #Hypertrophic cardiomyopathy         
                'base_sss',                                #Sick sinus syndrome 
                'base_stroke_or_systemic_thromboembolism', #History of stroke or systemic thromboembolism
                'base_sas',                                #Sleep apnea syndrome
                'base_thyroid',                            #Thyroid disease
                'base_copd',                               #Chronic obstructive pulmonary disease
                'base_liver',                              #Liver disease
                'base_aad_history',                        #History of using anti-arrhythmic drugs
                'base_hgb',                                #Hemoglobin
                'base_bnp',                                #Brain-type natriuretic peptide
                'base_cre',                                #Creatinine
                'base_crp',                                #C-reactive protein
                'base_lvef',                               #Left ventricular ejection fraction
                'base_lad',                                #Left atrial diameter
                'base_mr'                                  #Miral valve regurgitation
                 ]   
case_id =       ['case_id']                                #Unique IDs to maintain identity consistency within datasets but not using prediction of z-score

#Selecting variables required to predict z-score
df_x = df.loc[:, case_id+x_variables]

#Loading our model
my_model = load_model('model')

#Predicting z-score in your dataset using our model
test_result = predict_model(my_model, data = df_x)

#Calculating uplift score
def upliftscore_calc(data_frame):
    if (data_frame['Label']==1):
        uplift = data_frame['Score']*2-1
    elif (data_frame['Label']==0):
        uplift = (1-data_frame['Score'])*2-1
    else:
        pass
    return uplift

test_result['uplift_score'] = test_result.apply(upliftscore_calc, axis=1)

#Outputting better treatment strategy
 #uplift score >= 0.0124: PVI-plus better 
 #uplift score < 0.0124: PVI-alone better
def treatment_strategy_calc(data_frame):
    if (data_frame['uplift_score']>=0.0124):
        PVI_plus_is_better=1
    elif (data_frame['uplift_score']<0.0124):
        PVI_plus_is_better=0
    else:
        pass
    return PVI_plus_is_better

test_result['PVI_plus_is_better'] = test_result.apply(treatment_strategy_calc, axis=1)

#Saving a dataset including predicted uplift score and better treatment strategy
test_result.to_csv('dataset_predicted.csv')
